# Supplementary material for: Revealing the Hypoglycemic Effects and Mechanism of GABA-Rich Germinated Adzuki Beans on T2DM Mice by Untargeted Serum Metabolomics
Source: Front Nutr. 2021 Dec 14;8:791191. doi: 10.3389/fnut.2021.791191 (PMC8712313; doi:10.3389/fnut.2021.791191)
Supplement: Supplementary file 1 [file Table_1.XLS]

ID	Metabolite	Metab ID	KEGG Compound ID	Library ID	M/Z	Mode	Adducts	Formula	Retention time	CAS ID	KEGG Compound First Category	KEGG Compound Second Category	KEGG Pathway ID	KEGG Pathway Description	KEGG Pathway First Category	KEGG Pathway Second Category	HMDB Superclass	HMDB Class	HMDB Subclass	RSD	Fragmentation Score	Theoretical Fragmentation Score	Score	Mass Error	C1	C2	C3	C4	M1	M2	M3	M4	TF1	TF2	TF3	TF4	TG1	TG2	TG3	TG4	TS1	TS2	TS3	TS4	QC01	QC02	QC03
pos_37	LysoPC(22:5(7Z,10Z,13Z,16Z,19Z))	metab_35	C04230	HMDB0010403	570.3553633	pos	M+H, M+K, M+Na, M+H-H2O	C30H52NO7P	8.13	-	Lipids	Phospholipids	map00564;map05231	Glycerophospholipid metabolism; Choline metabolism in cancer	Metabolism;Human Diseases	Lipid metabolism;Cancer: overview	Lipids and lipid-like molecules	Glycerophospholipids	Glycerophosphocholines	0.00558484	-	86.9		-0.092735246	6.0987	6.0524	6.4501	6.2967	6.6555	6.8067	6.8968	6.7813	6.2008	6.1551	5.9997	6.1003	6.4282	6.4474	6.3134	6.4633	6.5322	6.6387	6.3104	6.3146	6.4903	6.4948	6.4911
pos_106	12S-HHT	metab_103	C20388	HMDB0012535	325.1745616	pos	M+H-H2O, M+2Na-H, M+H-2H2O	C17H28O3	6.99	54397-84-1	-	-	-	-	-	-	Lipids and lipid-like molecules	Fatty Acyls	Fatty acids and conjugates	0.031582076	-	60.4		-1.540389184	3.9246	2.3177	3.698	2.6288	3.7791	4.5113	4.6649	4.267	2.277	2.7659	2.9095	2.3201	2.2831	2.3032	3.0441	2.6561	2.3099	3.2952	2.3319	2.2736	3.6896	3.6698	3.6963
pos_111	LysoPE(22:0/0:0)	metab_108	-	HMDB0011520	560.3680748	pos	M+H-H2O, M+Na, M+H	C27H56NO7P	9.19	-	-	-	-	-	-	-	Lipids and lipid-like molecules	Glycerophospholipids	Glycerophosphoethanolamines	0.010595612	-	78.1		-2.031814867	6.5454	6.6103	6.4763	6.3992	6.2735	6.1278	6.3662	6.3541	6.8106	6.5696	6.4109	6.5647	6.489	6.4629	6.4083	6.6129	6.4146	6.5119	6.4137	6.5865	6.522	6.531	6.5283
pos_136	PE(14:1(9Z)/22:1(13Z))	metab_133	-	HMDB0008875	766.5358723	pos	M+Na, M+2Na-H, M+H	C41H78NO8P	10.66	-	-	-	-	-	-	-	Lipids and lipid-like molecules	Glycerophospholipids	Glycerophosphoethanolamines	0.007630874	-	54.7		0.197049285	5.3499	5.3907	5.1687	5.3973	4.8215	5.0493	4.7822	4.7965	5.5593	5.4338	5.3427	5.5827	5.3692	5.2254	5.2191	5.1583	5.0861	5.0777	5.3504	5.4041	5.2759	5.2772	5.2821
pos_206	3,4-Dimethyl-5-pentyl-2-furanpropanoic acid	metab_203	-	LMFA01150023;HMDB0112083	221.1532503	pos	M+H-H2O, M+2Na-H, M+Na	C14H22O3	5.64	116627-39-5	-	-	-	-	-	-	Lipids and lipid-like molecules	Fatty Acyls	Fatty acids and conjugates	0.006348828	-	56.6		-1.494708471	3.2694	3.3738	4.1696	3.6438	4.8669	5.1405	4.9387	4.9089	3.5206	3.2521	3.714	3.4371	4.1626	4.4555	4.4933	4.2776	4.3069	4.349	3.9661	3.7856	4.4233	4.427	4.4287
pos_252	Cytosine	metab_248	C00380	HMDB0000630	112.0506536	pos	M+H-H2O, M+H	C4H5N3O	0.68	71-30-7	Nucleic acids	Bases	map00240;map01100	Pyrimidine metabolism; Metabolic pathways	Metabolism;Metabolism	Nucleotide metabolism;Global and overview maps	Organoheterocyclic compounds	Diazines	Pyrimidines and pyrimidine derivatives	0.030843988	71.1	-		3.157859621	4.1825	4.2813	4.2178	4.0778	4.4077	4.4929	4.4251	4.4743	3.8018	3.7047	4.1618	3.7283	3.9331	4.1128	4.1846	4.1784	4.2133	4.1137	4.0886	3.9614	4.0749	4.0974	4.0991
pos_538	PC(P-18:1(11Z)/20:5(5Z,8Z,11Z,14Z,17Z))	metab_526	-	HMDB0011288	812.5555818	pos	M+H, M+Na	C46H80NO7P	10.75	-	-	-	-	-	-	-	Lipids and lipid-like molecules	Glycerophospholipids	Glycerophosphocholines	0.025276089	-	72.1		-1.691607995	5.1117	5.0942	4.9671	5.1824	4.6412	4.5209	4.5623	4.4072	5.2323	5.2206	5.1109	5.2883	5.2239	5.2007	5.1493	5.1655	5.1081	5.047	5.1158	5.2434	5.0953	5.1	5.1161
pos_551	PC(15:0/20:2(11Z,14Z))	metab_539	-	LMGP01011422;HMDB0007946	794.5664688	pos	M+H, M+Na	C43H82NO8P	11.21	-	-	-	-	-	-	-	Lipids and lipid-like molecules	Glycerophospholipids	Glycerophosphocholines	0.018354281	-	76.2		-1.127797438	5.563	5.6729	5.6427	5.6891	5.3333	5.5051	5.2847	5.3867	6.0075	5.9618	5.7701	6.0924	5.9898	5.7213	5.6424	5.7796	5.5869	5.612	5.7676	6.0556	5.742	5.7515	5.7357
pos_691	PC(18:4(6Z,9Z,12Z,15Z)/18:4(6Z,9Z,12Z,15Z))	metab_678	-	HMDB0008240;LMGP01011716	796.4877867	pos	M+H, M+Na	C44H72NO8P	9.84	-	-	-	-	-	-	-	Lipids and lipid-like molecules	Glycerophospholipids	Glycerophosphocholines	0.029447907	-	75		-1.525209249	3.4918	3.4854	4.5837	3.4898	5.1242	5.0982	5.2863	5.2623	3.4445	3.709	3.5052	3.6101	4.8239	4.7824	4.4703	4.7183	4.9036	4.6435	4.3779	4.0728	4.7481	4.7298	4.7546
pos_784	Eicosapentaenoic Acid	metab_770	C06428	HMDB0001999	303.2312235	pos	M+H-H2O, M+H	C20H30O2	7.82	10417-94-4	Lipids	Fatty acids	map01040	Biosynthesis of unsaturated fatty acids	Metabolism	Lipid metabolism	Lipids and lipid-like molecules	Fatty Acyls	Fatty acids and conjugates	0.017162376	57.7	-		-1.82928428	5.176	4.6889	4.4738	5.1771	5.3433	5.4569	5.7094	5.368	4.5091	3.9118	3.7107	4.2862	3.5206	4.1782	4.4836	4.4238	4.0234	4.731	3.9113	4.454	4.9638	4.9502	4.9518
pos_1198	()-Propionylcarnitine	metab_1177	-	-	218.1384058	pos	M+H	C10H19NO4	1.13	-	-	-	-	-	-	-	-	-	-	0.0026734	59.4	-		-1.283510562	5.0335	5.0024	4.9843	4.8839	4.3917	4.645	4.5738	4.4923	4.9314	5.2366	5.4282	5.3932	4.8827	4.7388	4.9313	4.8084	4.5476	4.8782	5.04	4.8385	4.9339	4.9344	4.9361
pos_1217	3-Indoleacetic Acid	metab_1196	C00954	HMDB0000197	176.0702725	pos	M+H	C10H9NO2	1.26	-	-	-	map01100;map00380	Metabolic pathways; Tryptophan metabolism	Metabolism;Metabolism	Global and overview maps;Amino acid metabolism	Organoheterocyclic compounds	Indoles and derivatives	Indolyl carboxylic acids and derivatives	0.006308721	73.6	-		-1.899300044	3.5015	3.4365	3.4247	2.9938	3.9681	4.1208	4.1207	3.9055	2.62	2.6093	2.8739	2.7565	2.5229	2.8152	2.7997	2.423	2.8095	2.8107	2.834	2.5974	3.4982	3.493	3.494
pos_1228	Niazirinin	metab_1207	-	HMDB0032808	339.1545506	pos	M+NH4	C16H19NO6	1.30	1053643-44-9	-	-	-	-	-	-	Organic oxygen compounds	Organooxygen compounds	Carbohydrates and carbohydrate conjugates	0.018100701	-	76.2		-1.595288477	3.1584	2.994	3.2943	2.9984	4.0094	4.2765	4.4791	3.9879	2.9531	3.0088	3.0138	2.9963	2.9592	2.9794	2.9979	2.97	2.9861	2.9817	3.0082	2.9497	3.3984	3.3841	3.3856
pos_1279	1-Methoxy-1H-indole-3-acetonitrile	metab_1258	-	HMDB0040973	187.0864185	pos	M+H	C11H10N2O	1.61	30536-48-2	-	-	-	-	-	-	Organoheterocyclic compounds	Indoles and derivatives	Indoles	0.026412833	72.5	-		-0.918569419	3.6016	3.4739	3.5308	3.1959	3.9216	4.4555	3.9039	3.9268	2.8222	3.0661	2.3925	2.8405	2.599	2.209	2.8327	2.3014	2.5705	2.7787	2.5242	2.3844	3.4014	3.4205	3.4223
pos_1568	Daidzein	metab_1540	C10208	LMPK12050038;HMDB0003312	255.0647094	pos	M+H	C15H10O4	3.95	486-66-8	-	-	-	-	-	-	Phenylpropanoids and polyketides	Isoflavonoids	Isoflav-2-enes	0.046563618	77.8	-		-1.872879531	4.1433	2.4231	3.6841	4.1445	2.3855	2.4	2.3918	2.3789	4.0079	3.7269	4.292	2.9397	4.384	3.3403	2.925	4.2503	2.4153	3.2041	4.2447	3.8823	4.0908	4.1255	4.1272
pos_1648	Isodomedin	metab_1618	C09115	-	393.2241869	pos	M+H	C22H32O6	5.12	-	-	-	-	-	-	-	-	-	-	0.104446322	80.8	-		-7.593272269	3.3732	2.5003	3.0038	2.5047	3.6078	4.2618	4.4968	4.0945	2.4595	2.5151	2.5201	2.5027	2.4656	2.8329	3.0395	2.4764	2.4925	3.1561	2.5145	2.4561	3.3929	3.4716	3.4764
pos_1815	LysoPC(18:4(6Z,9Z,12Z,15Z))	metab_1779	-	HMDB0010389	538.2899699	pos	M+Na	C26H46NO7P	7.31	-	-	-	-	-	-	-	Lipids and lipid-like molecules	Glycerophospholipids	Glycerophosphocholines	0.058840909	-	79.8		-0.854298556	3.2181	3.2116	3.6097	3.216	4.2998	4.1442	4.5231	4.5926	3.5657	3.2265	3.5606	3.214	3.3053	3.7392	3.5653	3.9068	4.1803	3.7355	3.5066	3.5747	3.8995	3.8543	3.8577
pos_1824	4-Hydroxy-17beta-estradiol-2-S-glutathione	metab_1787	-	HMDB0060139	626.2760233	pos	M+CH3OH+H	C28H39N3O9S	7.37	-	-	-	-	-	-	-	Lipids and lipid-like molecules	Steroids and steroid derivatives	Cholestane steroids	0.077475512	-	64.9		3.086847265	4.4129	4.1757	4.3381	3.6936	3.5676	3.0753	3.0333	3.3608	3.8933	4.0703	4.031	4.1925	4.5119	3.7633	3.8714	4.3419	3.8492	4.0129	4.1101	4.0299	3.9365	3.9706	3.9033
pos_1929	L-Serine	metab_1886	C00065	HMDB0000187	106.0500185	pos	M+H	C3H7NO3	8.51	56-45-1	Peptides	Amino acids	map01100;map00630;map04978;map01200;map00920;map00600;map00270;map02010;map01230;map00970;map04974;map00260;map04071;map05230	Metabolic pathways; Glyoxylate and dicarboxylate metabolism; Mineral absorption; Carbon metabolism; Sulfur metabolism; Sphingolipid metabolism; Cysteine and methionine metabolism; ABC transporters; Biosynthesis of amino acids; Aminoacyl-tRNA biosynthesis; Protein digestion and absorption; Glycine, serine and threonine metabolism; Sphingolipid signaling pathway; Central carbon metabolism in cancer	Metabolism;Metabolism;Organismal Systems;Metabolism;Metabolism;Metabolism;Metabolism;Environmental Information Processing;Metabolism;Genetic Information Processing;Organismal Systems;Metabolism;Environmental Information Processing;Human Diseases	Global and overview maps;Carbohydrate metabolism;Digestive system;Global and overview maps;Energy metabolism;Lipid metabolism;Amino acid metabolism;Membrane transport;Global and overview maps;Translation;Digestive system;Amino acid metabolism;Signal transduction;Cancer: overview	Organic acids and derivatives	Carboxylic acids and derivatives	Amino acids, peptides, and analogues	0.037526564	65.8	-		1.418052724	2.9223	2.5846	2.1447	2.6663	2.9505	2.9591	3.3108	3.0877	2.6812	2.2386	2.4591	2.6291	2.1188	2.8703	1.9674	2.3459	2.4919	3.0424	2.4695	2.6773	2.6731	2.7043	2.6976
pos_2195	SM(d18:1/22:1(13Z))	metab_2148	C00550	HMDB0012104	829.6171359	pos	M+2Na-H	C45H89N2O6P	11.15	222403-68-1	Lipids	Phospholipids	map00600;map01100;map04071;map04217	Sphingolipid metabolism; Metabolic pathways; Sphingolipid signaling pathway; Necroptosis	Metabolism;Metabolism;Environmental Information Processing;Cellular Processes	Lipid metabolism;Global and overview maps;Signal transduction;Cell growth and death	Lipids and lipid-like molecules	Sphingolipids	Phosphosphingolipids	0.008230431	-	64.7		0.185800841	3.4527	3.4462	3.4415	3.4506	4.3835	4.9675	4.2235	4.3389	3.4434	3.461	3.4661	3.4486	3.7102	3.889	3.7862	3.9389	3.9995	3.434	3.4605	3.4019	3.4238	3.43	3.4301
pos_2741	PS(18:0/22:4(7Z,10Z,13Z,16Z))	metab_2689	-	LMGP03010883;HMDB0112382	862.5532859	pos	M+Na	C46H82NO10P	11.21	-	-	-	-	-	-	-	Lipids and lipid-like molecules	Glycerophospholipids	Glycerophosphoserines	0.021110087	-	77		-4.251233004	4.9415	5.0972	5.0004	5.0708	4.5853	4.8107	4.4531	4.6219	5.3872	5.3576	5.1367	5.4846	5.3443	5.0419	5.0045	5.1304	4.8677	4.8045	5.0961	5.4085	5.1159	5.1153	5.0996
pos_2881	PC(22:6(4Z,7Z,10Z,13Z,16Z,19Z)/22:6(4Z,7Z,10Z,13Z,16Z,19Z))	metab_2827	C00157	HMDB0008748;LMGP01011119	900.5499418	pos	M+Na	C52H80NO8P	10.02	-	Lipids	Phospholipids	map01100;map00564;map00590;map00591;map00592;map05231;map04723	Metabolic pathways; Glycerophospholipid metabolism; Arachidonic acid metabolism; Linoleic acid metabolism; alpha-Linolenic acid metabolism; Choline metabolism in cancer; Retrograde endocannabinoid signaling	Metabolism;Metabolism;Metabolism;Metabolism;Metabolism;Human Diseases;Organismal Systems	Global and overview maps;Lipid metabolism;Lipid metabolism;Lipid metabolism;Lipid metabolism;Cancer: overview;Nervous system	Lipids and lipid-like molecules	Glycerophospholipids	Glycerophosphocholines	0.00247403	-	94.5		-1.634143501	4.8299	4.734	4.5045	4.4504	4.3393	4.1908	4.3679	4.4292	4.8239	4.7234	4.7078	4.853	4.6313	4.7465	4.7687	4.5696	4.4967	4.5815	4.5812	4.7512	4.7269	4.7272	4.7288
pos_2882	PC(18:3(6Z,9Z,12Z)/20:5(5Z,8Z,11Z,14Z,17Z))	metab_2828	C00157	LMGP01011664;HMDB0008182	824.5187502	pos	M+Na	C46H76NO8P	10.02	-	Lipids	Phospholipids	map01100;map00564;map00590;map00591;map00592;map05231;map04723	Metabolic pathways; Glycerophospholipid metabolism; Arachidonic acid metabolism; Linoleic acid metabolism; alpha-Linolenic acid metabolism; Choline metabolism in cancer; Retrograde endocannabinoid signaling	Metabolism;Metabolism;Metabolism;Metabolism;Metabolism;Human Diseases;Organismal Systems	Global and overview maps;Lipid metabolism;Lipid metabolism;Lipid metabolism;Lipid metabolism;Cancer: overview;Nervous system	Lipids and lipid-like molecules	Glycerophospholipids	Glycerophosphocholines	0.034420339	-	78.7		-1.653748433	3.2122	3.6156	4.2274	3.2102	4.6041	4.8038	4.792	4.8563	3.9995	4.078	4.0535	3.9759	4.5209	4.5988	4.2179	4.3525	4.2848	4.5014	4.2355	3.9592	4.4489	4.4561	4.4775
pos_2908	Ginsenoside C	metab_2854	-	HMDB0035395	848.5182371	pos	M+ACN+Na	C42H72O13	9.93	52286-74-5	-	-	-	-	-	-	Lipids and lipid-like molecules	Prenol lipids	Triterpenoids	0.009184038	-	66.9		6.596496166	3.2603	3.0254	4.1151	3.065	4.8993	4.6657	5.0045	4.9615	3.9234	3.0654	3.5477	3.0685	4.317	4.661	4.0844	4.4496	4.6397	4.4838	4.0288	4.0244	4.5004	4.5078	4.5066
pos_3926	()-Equol	metab_3844	-	-	243.1012608	pos	M+H	C15H14O3	3.25	-	-	-	-	-	-	-	-	-	-	0.025182611	75.7	-		-1.280241553	3.8577	3.2348	3.8497	3.6052	2.5435	2.2671	2.4116	2.4148	3.6347	2.7003	3.6118	3.5599	3.6261	3.2147	3.7545	3.9172	2.9261	3.3245	3.8721	3.7014	3.5108	3.4958	3.5172
pos_4418	YC-1	metab_4330	-	-	305.1279854	pos	M+H	C19H16N2O2	1.26	-	-	-	-	-	-	-	-	-	-	0.027859607	61.4	-		-1.54148053	2.4911	1.0413	2.579	0.8816	4.0209	4.3081	4.2955	4.0098	0.9404	0.8907	0.8951	0.993	0.8478	0.8652	0.8812	0.8571	0.871	0.8672	0.8902	0.8396	2.8894	2.9126	2.8955
pos_4611	L-Histidinol	metab_4521	C00860	HMDB0003431	124.0868985	pos	M+H-H2O	C6H11N3O	0.66	4836-52-6	-	-	map01100;map00340;map01230	Metabolic pathways; Histidine metabolism; Biosynthesis of amino acids	Metabolism;Metabolism;Metabolism	Global and overview maps;Amino acid metabolism;Global and overview maps	Organic nitrogen compounds	Organonitrogen compounds	Amines	0.076285042	-	53.7		-0.178953785	3.2213	3.674	3.5956	3.5321	3.8516	3.9545	3.9831	3.889	3.363	3.448	3.5071	3.3841	3.6542	3.7338	3.7204	3.8073	3.7296	3.5839	3.6725	3.4927	3.5984	3.543	3.6045
pos_4625	Creatine	metab_4535	C00300	HMDB0000064	132.0766332	pos	M+H	C4H9N3O2	0.62	57-00-1	-	-	map01100;map00330;map00260	Metabolic pathways; Arginine and proline metabolism; Glycine, serine and threonine metabolism	Metabolism;Metabolism;Metabolism	Global and overview maps;Amino acid metabolism;Amino acid metabolism	Organic acids and derivatives	Carboxylic acids and derivatives	Amino acids, peptides, and analogues	0.010858049	78.4	-		-0.913997494	4.7949	5.0483	4.9119	4.813	5.1069	5.2216	5.2004	5.2016	4.7655	4.9901	5.0317	4.9348	4.7385	4.9849	4.964	4.994	4.831	4.9662	4.9218	4.8093	4.9147	4.9193	4.9242
pos_4691	{[1-hydroxy-1-(1-oxo-1H-isochromen-3-yl)but-3-en-2-yl]oxy}sulfonic acid	metab_4600	-	HMDB0130094	313.0352283	pos	M+H	C13H12O7S	0.52	-	-	-	-	-	-	-	Phenylpropanoids and polyketides	Isocoumarins and derivatives	Not Available	0.023849021	-	60.2		-7.761736591	4.425	4.3663	4.3273	4.7429	4.7361	4.6301	4.7516	4.7946	4.401	4.4498	4.6269	4.4204	4.3941	4.3332	4.3864	4.3485	4.3616	4.4354	4.3647	4.1175	4.4793	4.4838	4.4989
pos_882	Phenol	metab_4709	C00146	HMDB0013674;HMDB0000228	95.04945193	pos	M+H-H2O, M+H	C6H6O	2.25	108-95-2	-	-	map01100;map04974;map00350	Metabolic pathways; Protein digestion and absorption; Tyrosine metabolism	Metabolism;Organismal Systems;Metabolism	Global and overview maps;Digestive system;Amino acid metabolism	Benzenoids	Phenols	Benzenetriols and derivatives	0.010427147	52.4	-		6.234448856	3.2542	3.1751	3.3609	3.6126	2.9541	2.9154	2.8659	2.957	3.4339	3.412	3.5123	3.7089	3.2858	2.9975	3.3311	3.4207	2.9992	3.2587	3.4562	3.48	3.2827	3.2915	3.2889
pos_6	Sulfolithocholylglycine	metab_4712	C11301	HMDB0000698;HMDB0062801;HMDB0002639	496.2721819	pos	M+H-H2O, M+H, M+K, M+2Na-H, M+Na, M+H-2H2O	C26H43NO7S	4.69	15324-64-8	-	-	-	-	-	-	Lipids and lipid-like molecules	Steroids and steroid derivatives	Bile acids, alcohols and derivatives	0.013744919	-	59.9		-1.078454172	4.7779	3.5289	4.0714	5.3698	3.0684	3.5358	3.1875	3.0618	4.5701	4.3642	5.646	4.9454	4.6993	4.2532	4.4879	4.4398	3.668	4.0336	4.368	3.4585	4.6486	4.6532	4.6604
neg_167	(E)-Casimiroedine	metab_4878	C10577	HMDB0030274	416.17864	neg	M-H, M+Na-2H	C21H27N3O6	1.27	5853/2/1	-	-	-	-	-	-	Organic oxygen compounds	Organooxygen compounds	Carbohydrates and carbohydrate conjugates	0.034547114	-	57.4		-9.753857573	2.6259	1.9127	1.9221	1.9257	4.007	3.8395	4.2987	4.1948	1.9278	1.9529	1.9521	1.9421	1.9145	1.9532	1.9749	1.9195	1.9306	1.9249	1.9417	1.9111	3.1377	3.1428	3.1656
neg_319	[4-(7-hydroxy-3,4-dihydro-2H-1-benzopyran-3-yl)phenyl]oxidanesulfonic acid	metab_5030	-	HMDB0141213	321.0435794	neg	M-H, M+Na-2H	C15H14O6S	3.66	-	-	-	-	-	-	-	Phenylpropanoids and polyketides	Isoflavonoids	Isoflavans	0.007353173	-	69.9		-0.786771396	5.3003	5.0546	5.5658	5.3847	2.747	3.1587	3.1616	2.8998	5.4711	4.9427	5.3069	5.3666	5.5276	4.8202	5.1248	5.3971	4.7104	5.1172	5.4051	5.2414	5.1764	5.1814	5.1824
neg_352	Eremopetasidione	metab_5062	-	HMDB0040778	281.1392421	neg	M-H, M+FA-H	C14H20O3	4.48	163135-94-2	-	-	-	-	-	-	Lipids and lipid-like molecules	Prenol lipids	Sesquiterpenoids	0.036194608	-	55.7		-2.437432673	3.0418	3.1513	2.7813	2.6367	3.9893	3.8653	4.0619	3.7378	3.1784	2.9014	3.5408	3.2244	2.7341	3.359	3.2347	2.8505	3.0626	2.9657	2.6808	3.0014	3.3842	3.4104	3.4129
neg_407	10-hydroxy-2E-decenoic acid	metab_5117	-	LMFA01050157	185.1172946	neg	M-H2O-H, M-H	C10H18O3	5.72	-	-	-	-	-	-	-	-	-	-	0.014344591	55.2	-		-6.17176265	4.0575	3.5406	3.519	4.3768	3.003	3.1473	3.1478	3.0246	4.1071	4.1154	4.3235	3.7768	3.9507	3.4047	3.5621	3.862	3.309	3.3488	3.8828	3.7029	3.815	3.8101	3.8224
neg_469	2,3-Dihydroxybenzoic acid	metab_5179	C00196	HMDB0000397	153.0181084	neg	M-H2O-H, M-H	C7H6O4	2.76	303-38-8	-	-	-	-	-	-	Benzenoids	Benzene and substituted derivatives	Benzoic acids and derivatives	0.007879323	61.8	-		-8.458260464	4.2374	3.6859	3.9126	4.0272	1.4396	0.9139	2.4782	1.0934	4.4659	3.9525	4.3233	4.2692	3.8895	3.7726	4.0894	3.9598	3.2093	4.0083	4.1943	4.1596	3.9343	3.9275	3.9301
neg_753	2-(2,4-dihydroxyphenyl)-3-(3,7-dimethylocta-2,6-dien-1-yl)-5-hydroxy-8-(hydroxymethyl)-8-methyl-4H,8H-pyrano[3,2-g]chromen-4-one	metab_5463	-	HMDB0129836	503.210602	neg	M-H, M+Na-2H	C30H32O7	1.34	-	-	-	-	-	-	-	Phenylpropanoids and polyketides	Flavonoids	Flavones	0.026796381	-	59.5		6.09870742	2.9139	2.1017	2.1112	2.1148	4.0149	3.9216	4.3934	3.9807	2.1169	2.1421	2.1412	2.1312	2.1036	2.1424	2.1642	2.1085	2.1197	2.114	2.1308	2.1001	3.1712	3.1548	3.1774
neg_1289	Ferulic acid	metab_5991	C01494	HMDB0125096;HMDB0000954	193.0496855	neg	M-H	C10H10O4	2.16	537-98-4	-	-	map01100	Metabolic pathways	Metabolism	Global and overview maps	Phenylpropanoids and polyketides	Cinnamic acids and derivatives	Hydroxycinnamic acids and derivatives	0.016135292	82.8	-		-4.879505973	3.8637	3.219	2.799	4.0978	1.7802	2.2553	2.5757	2.1408	3.9278	3.7919	4.3743	3.458	3.1465	2.8927	3.142	3.5767	2.2623	2.9487	3.4293	3.5132	3.5241	3.5381	3.5315
neg_1511	Cinnamoylglycine	metab_6210	-	HMDB0011621	204.0657802	neg	M-H	C11H11NO3	3.37	16534-24-0	-	-	-	-	-	-	Organic acids and derivatives	Carboxylic acids and derivatives	Amino acids, peptides, and analogues	0.014462966	71.7	-		-4.079642102	3.4163	3.4583	3.6812	2.7619	1.5396	1.8402	2.0133	1.6954	3.7339	3.7624	3.8995	4.0874	3.4867	2.8881	3.7365	3.8805	2.9195	3.6846	3.8888	3.894	3.5511	3.5636	3.5586
neg_1578	P-Salicylic acid	metab_6276	C00156	HMDB0000500	137.0231584	neg	M-H	C7H6O3	3.90	-	-	-	map01100;map00130;map00790	Metabolic pathways; Ubiquinone and other terpenoid-quinone biosynthesis; Folate biosynthesis	Metabolism;Metabolism;Metabolism	Global and overview maps;Metabolism of cofactors and vitamins;Metabolism of cofactors and vitamins	Benzenoids	Benzene and substituted derivatives	Benzoic acids and derivatives	0.005859818	65	-		-9.122397733	3.6568	2.7911	2.8296	4.1979	2.5971	2.5757	2.4839	2.4607	4.1088	3.2333	3.7985	3.5737	2.9683	3.2853	3.4131	2.8999	2.5577	3.2999	3.8853	3.952	3.5078	3.5128	3.511
neg_1726	{4-[(1E)-3-(4-hydroxy-2-methoxyphenyl)prop-1-en-1-yl]phenyl}oxidanesulfonic acid	metab_6423	-	HMDB0130353	335.0593461	neg	M-H	C16H16O6S	5.00	-	-	-	-	-	-	-	Phenylpropanoids and polyketides	Linear 1,3-diarylpropanoids	Cinnamylphenols	0.020543665	-	52.8		-0.406786351	3.8413	3.6426	3.9103	4.296	2.0543	2.1236	2.103	2.064	4.0727	3.5752	3.7356	3.9896	3.9771	2.8247	3.2875	3.6579	2.6927	3.5261	3.7002	3.6399	3.6562	3.6704	3.6728
neg_2070	Alpha-[3-[(Hydroxymethyl)nitrosoamino]propyl]-3-pyridinemethanol	metab_6761	C19580	HMDB0062444	206.093997	neg	M-H2O-H	C10H15N3O3	7.25	-	-	-	map05204;map00980	Chemical carcinogenesis; Metabolism of xenobiotics by cytochrome P450	Human Diseases;Metabolism	Cancer: overview;Xenobiotics biodegradation and metabolism	Organoheterocyclic compounds	Pyridines and derivatives	Not Available	0.091354977	-	56		2.206852025	2.4036	2.6988	2.1249	2.6693	2.9062	3.0727	3.3819	2.8983	2.2212	1.4981	1.4973	1.5735	1.4606	1.4984	2.1532	2.3769	1.9107	2.7681	1.4871	2.1459	2.5106	2.5794	2.5828
neg_2071	Hepoxilin B3	metab_6762	C14810	HMDB0004690;LMFA03090003;HMDB0062479	335.2230367	neg	M-H	C20H32O4	7.25	-	-	-	map00590	Arachidonic acid metabolism	Metabolism	Lipid metabolism	Lipids and lipid-like molecules	Fatty Acyls	Eicosanoids	0.040632129	50.7	-		0.754344698	3.9272	4.0447	3.722	3.9475	4.1397	4.3011	4.4992	4.1009	3.8672	3.697	4.0116	3.7943	3.6865	3.8018	3.9727	3.9765	3.817	4.1128	3.8541	3.7712	3.9652	3.9949	3.9973
neg_2278	LysoPE(22:5(4Z,7Z,10Z,13Z,16Z)/0:0)	metab_6964	-	HMDB0011524	526.293496	neg	M-H	C27H46NO7P	8.23	-	-	-	-	-	-	-	Lipids and lipid-like molecules	Glycerophospholipids	Glycerophosphoethanolamines	0.008561604	-	85.3		-0.790809856	5.0934	5.1994	5.4498	5.6085	5.8328	5.6897	5.9561	5.8913	5.3991	5.1475	4.9757	5.0641	5.4886	5.4853	5.2709	5.5258	5.5191	5.7384	5.3292	5.394	5.5458	5.5385	5.541
neg_3905	Cortolone	metab_8571	C05481	LMST02030227;HMDB0003128	387.2149619	neg	M+Na-2H	C21H34O5	7.83	516-42-7	-	-	map00140	Steroid hormone biosynthesis	Metabolism	Lipid metabolism	Lipids and lipid-like molecules	Steroids and steroid derivatives	Hydroxysteroids	0.00832906	-	53.2		-0.901291611	5.3108	4.8777	4.8719	5.2036	5.4011	5.655	5.7411	5.5236	4.7335	4.396	4.1297	4.5035	3.847	4.5411	4.6828	4.653	4.3651	4.9629	4.2361	4.6963	5.2335	5.2265	5.2286
neg_3908	4,4alpha,5,6-Tetrahydro-7-methyl-2(3H)-naphthalenone	metab_8574	-	HMDB0039803	207.1017309	neg	M+FA-H	C11H14O	7.83	34545-88-5	-	-	-	-	-	-	Organic oxygen compounds	Organooxygen compounds	Carbonyl compounds	0.035990564	-	53.2		-5.780287615	3.6052	3.2057	3.2131	3.5652	3.7479	3.9954	4.2181	3.9603	3.0558	2.6312	2.5803	2.6546	2.5425	2.5815	2.6034	2.6633	2.5587	3.2519	2.5699	3.0069	3.6381	3.61	3.6129
neg_3911	PS(20:4(8Z,11Z,14Z,17Z)/22:2(13Z,16Z))	metab_8577	-	HMDB0112673	862.5604162	neg	M-H	C48H82NO10P	7.80	-	-	-	-	-	-	-	Lipids and lipid-like molecules	Glycerophospholipids	Glycerophosphoserines	0.017285729	-	63.8		0.067361142	5.1584	4.8264	4.7458	5.1123	5.3988	5.6695	5.8633	5.5435	4.5053	4.1132	3.776	4.2321	3.7381	4.29	4.6211	4.5959	4.0949	4.8843	3.9031	4.6126	5.1117	5.1041	5.1191
neg_4013	LysoPE(20:4(5Z,8Z,11Z,14Z)/0:0)	metab_8678	-	HMDB0011517	522.2624073	neg	M+Na-2H	C25H44NO7P	7.45	652149-09-2	-	-	-	-	-	-	Lipids and lipid-like molecules	Glycerophospholipids	Glycerophosphoethanolamines	0.008468643	-	61.4		4.389005768	4.4922	4.6864	4.4332	4.6777	4.8781	4.7788	4.9853	4.9246	4.6519	4.4433	4.4815	4.4485	4.6122	4.7329	4.5963	4.6247	4.7228	4.7059	4.5955	4.624	4.668	4.6724	4.6753
neg_4207	2-Methylbutyroylcarnitine	metab_8871	-	LMFA07070034;HMDB0000378	489.3218843	neg	2M-H	C12H23NO4	6.44	31023-25-3	-	-	-	-	-	-	Lipids and lipid-like molecules	Fatty Acyls	Fatty acid esters	0.033251404	-	82		7.63631391	3.5548	3.0376	2.832	3.1553	1.7724	1.8413	1.8208	1.7821	3.3656	3.6105	3.6948	3.9088	2.7054	2.367	3.2863	2.2905	2.5138	2.5554	2.9984	2.8407	3.0707	3.076	3.0977
neg_4488	MG(0:0/14:1(9Z)/0:0)	metab_9152	-	HMDB0011531	345.2280105	neg	M+FA-H	C17H32O4	5.09	-	-	-	-	-	-	-	Lipids and lipid-like molecules	Glycerolipids	Monoradylglycerols	0.02230758	-	53.2		-0.83878381	3.9616	3.2994	2.6816	4.6162	1.4699	1.5376	1.5175	1.4794	3.8197	3.0674	4.2252	3.4795	2.7403	3.2363	3.2997	2.8525	2.3278	2.7402	3.6619	3.3664	3.5924	3.6079	3.6104
neg_4495	{[1-(4-methoxyphenyl)-4-methylpent-1-en-3-yl]oxy}sulfonic acid	metab_9159	-	HMDB0132959	307.0644442	neg	M+Na-2H	C13H18O5S	5.04	-	-	-	-	-	-	-	Benzenoids	Phenol ethers	Anisoles	0.013700367	-	55.9		7.975583512	2.6461	2.6297	2.9726	2.6428	3.888	4.0517	3.8818	3.7952	2.6449	2.6702	2.6694	2.6593	3.1795	3.6594	3.3203	3.1921	3.3487	3.0163	2.6589	2.628	3.3066	3.3173	3.3165
neg_4649	Dihydronaringenin-O-sulphate	metab_9311	-	HMDB0059996	353.0335012	neg	M-H	C15H14O8S	4.10	-	-	-	-	-	-	-	Phenylpropanoids and polyketides	Linear 1,3-diarylpropanoids	Chalcones and dihydrochalcones	0.010658593	-	76.9		-0.454172134	3.2222	3.2718	3.5083	3.1888	1.8539	1.9229	1.9024	1.8636	1.9918	2.8654	2.9021	2.8056	3.6244	2.3926	3.0391	3.0293	2.6847	1.8859	3.2859	2.5922	2.9274	2.9264	2.9349
neg_4686	Citreovirenone	metab_9348	-	HMDB0033515	293.1029533	neg	M+FA-H	C14H16O4	3.86	103955-68-6	-	-	-	-	-	-	Benzenoids	Phenols	Methoxyphenols	0.015439717	-	52.2		-0.437687465	1.9824	2.0271	1.9755	1.9791	2.761	2.7532	3.1179	2.6388	2.3227	2.0064	2.3797	2.0052	1.9679	2.4627	2.1745	1.9729	2.3251	2.0577	1.9951	2.2916	2.3572	2.3674	2.3698
neg_4703	4-ethylphenylsulfate	metab_9365	-	HMDB0062551	201.0218066	neg	M-H	C8H10O4S	3.79	-	-	-	-	-	-	-	Organic acids and derivatives	Organic sulfuric acids and derivatives	Arylsulfates	0.003010439	-	64.5		-4.438651928	4.8949	4.3112	5.3464	5.0427	1.2835	2.091	1.818	1.4778	4.8478	4.2499	4.6561	4.4414	5.3756	3.9632	4.7016	5.2906	4.1535	4.6588	4.6576	4.5413	4.7554	4.7532	4.7556
neg_4732	(R)-Equol	metab_9394	-	-	241.0864752	neg	M-H	C15H14O3	3.66	-	-	-	-	-	-	-	-	-	-	0.016494513	54.5	-		-2.241787444	3.83	3.5879	4.1031	3.9542	3.0886	3.1585	3.1378	3.0985	4.0379	3.4778	3.8317	3.9329	4.1034	3.2816	3.6618	3.9487	3.1269	3.6647	3.9695	3.7894	3.7178	3.729	3.7313
neg_4767	[3-(2,5-dihydroxyphenyl)-3-oxo-1-phenylpropoxy]sulfonic acid	metab_9429	-	HMDB0135370	337.0387106	neg	M-H	C15H14O7S	3.43	-	-	-	-	-	-	-	Phenylpropanoids and polyketides	Linear 1,3-diarylpropanoids	Chalcones and dihydrochalcones	0.005905608	-	57.1		-0.108618008	3.462	2.9996	3.9154	3.8475	2.5122	2.436	2.3675	2.4579	3.9051	3.6256	3.9602	4.1144	3.7883	3.6212	3.4598	3.9122	3.1496	3.2526	3.9509	3.4187	3.6172	3.6222	3.6209
neg_4808	(5,7-dihydroxy-4-oxo-2-phenyl-3,4-dihydro-2H-1-benzopyran-3-yl)oxidanesulfonic acid	metab_9470	-	HMDB0125406	333.0073369	neg	M-H2O-H	C15H12O8S	3.19	-	-	-	-	-	-	-	Phenylpropanoids and polyketides	Flavonoids	Sulfated flavonoids	0.019694265	-	59.6		-0.313335222	4.109	2.7168	3.5253	4.2307	1.4609	1.5286	1.5085	1.4705	3.9774	3.8657	4.3412	3.4743	4.3397	3.5445	3.0593	4.3479	1.6038	3.3001	4.0807	3.7235	3.8078	3.798	3.8151
neg_4809	Acacetin	metab_9471	C01470	LMPK12110468;HMDB0132457	283.0609947	neg	M-H	C16H12O5	3.19	-	-	-	-	-	-	-	Phenylpropanoids and polyketides	Flavonoids	O-methylated flavonoids	0.017524303	86.2	-		-0.712433035	2.8631	1.9078	3.0284	3.463	1.4727	1.5405	1.5203	1.4822	3.2569	2.4532	3.1133	2.7619	3.4687	2.5521	2.5751	3.7876	1.5097	2.5985	3.44	3.0063	2.9871	2.979	2.9942
neg_4824	Cyperotundone	metab_9486	C17501	HMDB0036578	253.1342508	neg	M+K-2H	C16H24	3.14	3466-15-7	-	-	-	-	-	-	Lipids and lipid-like molecules	Prenol lipids	Sesquiterpenoids	0.020045098	-	57.3		-9.96924925	2.499	2.6334	1.9693	2.1303	1.7547	1.7052	1.6848	1.6463	2.1343	2.9503	2.34	3.1751	2.0049	2.2126	2.3993	2.6086	2.2005	2.2134	2.5656	2.811	2.5497	2.567	2.5581
neg_5065	Hippuric acid	metab_9727	C01586	HMDB0000714	178.0498455	neg	M-H	C9H9NO3	2.25	495-69-2	-	-	map01100;map00360	Metabolic pathways; Phenylalanine metabolism	Metabolism;Metabolism	Global and overview maps;Amino acid metabolism	Benzenoids	Benzene and substituted derivatives	Benzoic acids and derivatives	0.008794668	61.9	-		-6.261488445	4.0787	3.9583	4.2304	4.4986	2.8916	3.0392	3.1999	2.9712	4.3654	4.2691	4.3982	4.6144	4.1831	3.3136	4.1069	4.3228	3.3899	4.0696	4.3202	4.4223	4.1422	4.1478	4.1495
